# Supplementary material for: Comparison of MicroRNA Profiles in Extracellular Vesicles from Small and Large Goat Follicular Fluid
Source: Animals (Basel). 2021 Nov 8;11(11):3190. doi: 10.3390/ani11113190 (PMC8614480; doi:10.3390/ani11113190)
Supplement: Supplementary file 1 [file animals-11-03190-s001.zip]

Archive with 1 entries (1 files):
- animals-1402121-supplementary.pdf
